# Supplementary material for: Effects of a Specialized Oral Nutritional Supplement with Dietary Counseling on Nutritional Outcomes in Community-Dwelling Older Adults at Risk of Malnutrition: A Randomized Controlled Trial
Source: Geriatrics (Basel). 2024 Aug 17;9(4):104. doi: 10.3390/geriatrics9040104 (PMC11353685; doi:10.3390/geriatrics9040104)
Supplement: Supplementary file 1 [file geriatrics-09-00104-s001.zip]

Archive with 1 entries (1 files):
- geriatrics-3084990-supplementary.pdf
